# Supplementary material for: Sperm Selection and Embryo Development: A Comparison of the Density Gradient Centrifugation and Microfluidic Chip Sperm Preparation Methods in Patients with Astheno-Teratozoospermia
Source: Life (Basel). 2021 Sep 7;11(9):933. doi: 10.3390/life11090933 (PMC8466221; doi:10.3390/life11090933)
Supplement: Supplementary file 1 [file life-11-00933-s001.zip]

Archive with 3 entries (3 files):
- life-1356858-supplementary/Supplementary Figure 1.pdf
- life-1356858-supplementary/Supplementary Table - new.pdf
- life-1356858-supplementary/Supplementary Table.pdf
